# Supplementary material for: Psychological well-being and distress in patients with generalized anxiety disorder: The roles of positive and negative functioning
Source: PLoS One. 2019 Nov 27;14(11):e0225646. doi: 10.1371/journal.pone.0225646 (PMC6881031; doi:10.1371/journal.pone.0225646)
Supplement: S1 Table — (XLSX) [file pone.0225646.s001.xlsx]

## Sheet: Table S1
S1 Table. Hierarchical regression analysis for variables associated with Psychological well-being: Models 1-4
Model	Variable	β	t	pr	R2	∆R2
Step 1					0.19138	0.19138
	Brooding	-0.43747	-3.86***	-0.43747
Step 2					0.329452	0.138072
	Brooding	-0.219287	-1.82†	-0.225004
	Worry	-0.430901	-3.57***	-0.413219
Step 3					0.53454	0.205088
	Brooding	-0.221553	-1.85†	-0.237456
	Worry	-0.404116	-3.64***	-0.434149
	Observing	-0.0608066	-0.643513	-0.0849275
	Describing	0.406401	4.11***	0.477772
	Acting with awareness	0.0933015	0.90252	0.118697
	Nonjudging	-0.191789	-1.82†	-0.233873
	Nonreactivity	-0.130442	-1.30382	-0.170176
Step 4					0.612301	0.0777606
	Brooding	-0.122906	-1.04869	-0.141277
	Worry	-0.261944	-2.28*	-0.29687
	Observing	-0.0899999	-1.00605	-0.13564
	Describing	0.384684	3.16**	0.394618
	Acting with awareness	0.114157	1.15626	0.155434
	Nonjudging	-0.241989	-2.23*	-0.290033
	Nonreactivity	-0.113912	-1.20221	-0.161454
	Attention	-0.297148	-2.89**	-0.365758
	Clarity	-0.00231217	-0.018304	-0.00249086
	Repair	0.231631	2.09*	0.273199
Note. †p < .10; *p < .05; **p < .01; ***p < .001
