# Supplementary material for: Psychological well-being and distress in patients with generalized anxiety disorder: The roles of positive and negative functioning
Source: PLoS One. 2019 Nov 27;14(11):e0225646. doi: 10.1371/journal.pone.0225646 (PMC6881031; doi:10.1371/journal.pone.0225646)
Supplement: S2 Table — (XLSX) [file pone.0225646.s002.xlsx]

## Sheet: Table S2
S2 Table. Hierarchical regression analysis for variables associated with Anxiety symptoms: Models 1-4
Model	Variable	β	t	pr	R2	∆R2
Step 1					0.276464	0.276464
	Observing	-0.0432121	-0.375376	-0.0488115
	Describing	-0.0640644	-0.538549	-0.0699414
	Acting with awareness	-0.334631	-2.82**	-0.345058
	Nonjudging	-0.246882	-2.19*	-0.274137
	Nonreactivity	-0.268869	-2.30*	-0.287423
Step 2					0.414838	0.138375
	Observing	0.019579	0.181645	0.0242662
	Describing	-0.122435	-0.833951	-0.110756
	Acting with awareness	-0.246421	-2.19*	-0.281443
	Nonjudging	-0.131744	-1.08418	-0.143383
	Nonreactivity	-0.235086	-2.16*	-0.277899
	Attention	0.10068	0.868061	0.115227
	Clarity	0.270861	1.79†	0.232548
	Repair	-0.426068	-3.52***	-0.425707
Step 3					0.504845	0.0900065
	Observing	0.0353615	0.353003	0.0475451
	Describing	-0.115502	-0.847472	-0.113534
	Acting with awareness	-0.146621	-1.34654	-0.178646
	Nonjudging	-0.00477076	-0.0398471	-0.0053729
	Nonreactivity	-0.133417	-1.26104	-0.167633
	Attention	0.00655692	0.0587033	0.0079153
	Clarity	0.315671	2.24*	0.288577
	Repair	-0.348004	-3.03**	-0.377765
	Brooding	0.410669	3.16**	0.392192
Step 4					0.537553	0.0327079
	Observing	0.0339975	0.347968	0.0472994
	Describing	-0.101324	-0.761124	-0.103025
	Acting with awareness	-0.110133	-1.02138	-0.137669
	Nonjudging	0.0365912	0.308334	0.0419221
	Nonreactivity	-0.118148	-1.14172	-0.153526
	Attention	-0.0473573	-0.421412	-0.0572529
	Clarity	0.300363	2.18*	0.284069
	Repair	-0.258227	-2.13*	-0.278435
	Brooding	0.374754	2.93**	0.370122
	Worry	0.244729	1.95†	0.257013
Note. †p < .10; *p < .05; **p < .01; ***p < .001
